# Supplementary material for: Detection of Fractured Endodontic Instruments in Periapical Radiographs: A Comparative Study of YOLOv8 and Mask R-CNN
Source: Diagnostics (Basel). 2025 Mar 7;15(6):653. doi: 10.3390/diagnostics15060653 (PMC11940870; doi:10.3390/diagnostics15060653)
Supplement: Supplementary file 1 [file diagnostics-15-00653-s001.zip]

Archive with 1 entries (1 files):
- diagnostics-3474436-supplementary.pdf
